# Supplementary material for: Nationwide Characterization of MFN2 ‐Related CMT in 176 Japanese Patients: Clinical and Genetic Insights
Source: Ann Clin Transl Neurol. 2025 Sep 30;13(1):170–9. doi: 10.1002/acn3.70218 (PMC12790173; doi:10.1002/acn3.70218)
Supplement: Supplementary file 2 — Table S1 List of MFN2 variants of uncertain significance (VUS) detected in the current cohort REVEL scores ≥ 0.773 were considered moderate evidence of pathogenicity, and scores between 0.644 and 0.773 were considered supporting, based on thresholds established by the ClinGen Sequence Variant Interpretation Working Group. REVEL scores below 0.644 were interpreted as not supportive. CADD scores ≥ 25.3 and BayesDel scores ≥ 0.13 were considered indicative of damaging effects. *; Denotes variants that were observed in two affected and not observed in one unaffected individual from the same family. [file ACN3-13-170-s002.xlsx]

## Sheet: Sheet1
Variant number	1	2	3	4	5	6	7
Nucleotide change	c.122G>A	c.316A>G	c.316A>C	c.971G>C	c.980T>G	c.1136T>G	c.1167C>G
Amino acid change	p.Gly41Asp	p.Ser106Gly	p.Ser106Arg	p.Gly324Ala	p.Leu327Arg	p.Leu379Arg	p.Tyr389*
Number of patients	2	1	1	1	1	2	1
Control database
gnomAD	-	-	-	-	-	-	-
jMorp	-	-	-	-	-	-	-
ACMG_PM2	support	support	support	support	support	support	support
Our database	-	-	-	-	-	-	-
ACMG_PS4	support	support	support	support	support	support	support
in silico
REVEL	0.463	0.899	0.965	0.717	0.935	0.686	-
CADD	22.4	28.7	29.1	28.3	28.1	22.2	38
BayesDel	0.120838	0.401427	0.600867	0.225332	0.563472	0.0651347	0.66
ACMG_PP 3		moderate	moderate	support	moderate	support
Segregation study
Segregation	*
ACMG_PM 6, PP1, 4	moderate plus support
Same residue known as pathogenic
Same residue						L379P
ACMG_PM 5						moderate
ACMG criteria	VUS	VUS	VUS	VUS	VUS	VUS	VUS
